# Supplementary material for: A randomized study of 2 risk assessment models for individualized breast cancer risk estimation
Source: J Natl Cancer Inst. 2025 Apr 1;117(8):1593–604. doi: 10.1093/jnci/djaf067 (PMC12342814; doi:10.1093/jnci/djaf067)
Supplement: djaf067_Supplementary_Data [file djaf067_supplementary_data.zip]

Archive with 4 entries (3 files):
- djaf067_Supplementary_Data/
- djaf067_Supplementary_Data/Supplementary methods.docx
- djaf067_Supplementary_Data/Supplementary Tables.docx
- djaf067_Supplementary_Data/Supplementary tables.xlsx
