# Supplementary material for: A randomized study of 2 risk assessment models for individualized breast cancer risk estimation
Source: J Natl Cancer Inst. 2025 Apr 1;117(8):1593–604. doi: 10.1093/jnci/djaf067 (PMC12342814; doi:10.1093/jnci/djaf067)
Supplement: djaf067_Supplementary_Data [file djaf067_supplementary_data.zip › djaf067_Supplementary_Data/Supplementary tables.xlsx]

## Sheet: Suppl. Table1
Supplementary table 1. Description of the 268 SNPs included for the PRS calculation. Genomic coordinates differ from the PRS 313 in those were a surrogate SNP in high lD (r2>0,9) was selected.
PRISMA 268 rsID	PRISMA genomic coordinates (hg19)	Reference Allele	Effect Allele	allele 0 Freq	allele 1 Freq	EAF (Mavaddat et al. 2019)	PRS 313 genomic coordinates (hg19)	Overall Breast Cancer Beta
rs113778879	5_58241712_C_T	C	T	0.307229	0.692771	0.574975	5_58241712_C_T	-0.0434
rs4818836	21_47762932_G_A	G	A	0.964497	0.035503	0.0355463	21_47762932_G_A	0.0946
rs66823261	8_170692_T_C	T	C	0.76632	0.23368	0.222716	8_170692_T_C	0.0477
rs1028016	8_23447496_A_G	A	G	0.455904	0.544096	0.648666	8_23447496_A_G	-0.0389
rs111342015	6_43227141_G_A	G	A	0.93685	0.0631501	0.0984603	6_43227141_G_A	-0.064
rs144105764	1_46670206_TC_T	TC	T	N/A	N/A	0.297323	1_46670206_TC_T	0.0447
rs35961416	8_128213561_C_CA	C	CA	0.570266	0.429734	0.415348	8_128213561_C_CA	-0.043
rs550057	9_136146597_C_T	C	T	0.6997	0.3003	0.27274	9_136146597_C_T	0.04
rs552647	3_27353716_C_A	C	A	0.428036	0.571964	0.525924	3_27353716_C_A	0.0748
rs10764337	10_22861490_A_C	A	C	0.0627803	0.93722	0.936979	10_22861490_A_C	0.0875
rs12506087	4_126752473_G_A	G	A	0.890533	0.109467	0.516677	4_126752992_A_AAT	-0.0377
rs60954078	6_151955914_A_G	A	G	0.900307	0.0996933	0.0713254	6_151955914_A_G	0.1449
rs74765302	7_28869017_G_A	G	A	0.890788	0.109212	0.107172	7_28869017_G_A	-0.0572
rs4980386	11_1895708_C_A	C	A	0.609306	0.390694	0.392411	11_1895708_C_A	-0.0762
rs310295	8_23663653_C_A	C	A	0.580981	0.419019	0.403204	8_23663653_C_A	0.0335
rs797736	12_293626_A_G	A	G	0.670623	0.329377	0.371135	12_293626_A_G	0.0401
rs707475	1_7917076_G_A	G	A	0.612745	0.387255	0.38994	1_7917076_G_A	-0.0409
rs187010898	15_46680811_C_A	C	A	0.982861	0.0171386	0.0115482	15_46680811_C_A	-0.1973
rs8042593	15_66630569_G_A	G	A	0.407544	0.592456	0.641275	15_66630569_G_A	-0.0369
rs10838267	11_44368892_G_A	G	A	0.50468	0.49532	0.549522	11_44368892_G_A	0.0374
rs35383942	1_201437832_C_T	C	T	0.930163	0.0698366	0.0559366	1_201437832_C_T	0.0917
rs77047825	11_46318032_C_G	C	G	0.911111	0.0888889	0.0658572	11_46318032_C_G	-0.0748
rs138866686	3_55970777_A_AT	A	AT	0.982733	0.0172673	0.0304531	3_55970777_A_AT	-0.1195
rs3215401	5_1296255_A_AG	A	AG	0.725111	0.274889	0.307249	5_1296255_A_AG	-0.0549
rs62485509	7_144048902_G_T	G	T	0.775	0.225	0.228399	7_144048902_G_T	-0.0563
rs62329727	5_1353077_T_C	T	C	0.988889	0.0111111	0.0121465	5_1353077_T_C	0.1552
rs6904031	6_152055978_A_T	A	T	0.950223	0.0497771	0.0626561	6_152055978_A_T	0.074
rs770436441	5_32579616_TCA_T	TCA	T	0	1	0.484391	5_32579616_TCA_T	0.0363
rs111963714	7_99948655_T_G	T	G	0.806748	0.193252	0.210941	7_99948655_T_G	0.042
rs12422552	12_14413931_G_C	G	C	0.700297	0.299703	0.261886	12_14413931_G_C	0.0484
rs11665269	18_20634253_C_T	C	T	0.37187	0.62813	0.640292	18_20634253_C_T	-0.0415
rs9364472	6_169006947_C_G	C	G	0.415556	0.584444	0.52015	6_169006947_C_G	-0.0308
rs7514172	1_203770448_T_A	T	A	0.774316	0.225684	0.271472	1_203770448_T_A	0.0498
rs7830152	8_143669254_A_G	A	G	0.652142	0.347858	0.339	8_143669254_A_G	-0.0346
rs7072776	10_22032942_A_G	A	G	0.312315	0.687685	0.708544	10_22032942_A_G	-0.058
rs11822830	11_129461016_A_G	A	G	0.384444	0.615556	0.601574	11_129461016_A_G	0.0453
rs6913578	6_151949806_A_C	A	C	0.62988	0.37012	0.30833	6_151949806_A_C	0.0703
rs10074269	5_169591460_T_C	T	C	0.623318	0.376682	0.334458	5_169591460_T_C	0.0412
rs13244925	7_55192256_A_C	A	C	0.479042	0.520958	0.549726	7_55192256_A_C	-0.0349
rs4613718	5_44649944_C_T	C	T	0.370871	0.629129	0.601044	5_44649944_C_T	0.0492
rs10975870	9_6880263_A_G	A	G	0.679939	0.320061	0.285481	9_6880263_A_G	0.0348
rs4322799	2_29615233_T_C	T	C	0.733119	0.266881	0.262166	2_29615233_T_C	-0.0427
rs157557	5_73234583_T_C	T	C	0.676775	0.323225	0.321263	5_73234583_T_C	-0.0363
rs661204	11_69330983_G_A	G	A	0.886057	0.113943	0.125009	11_69330983_G_A	0.1022
rs527616	18_24337424_C_G	C	G	0.373156	0.626844	0.620462	18_24337424_C_G	0.0455
rs665889	9_87782211_T_C	T	C	0.520833	0.479167	0.509365	9_87782211_T_C	0.0361
rs637868	1_120257110_T_C	T	C	0.442365	0.557635	0.530949	1_120257110_T_C	0.0385
rs612683	1_100880328_A_T	A	T	0.642965	0.357035	0.409678	1_100880328_A_T	0.0373
rs719338	10_80851257_G_T	G	T	0.41642	0.58358	0.617209	10_80851257_G_T	-0.0805
rs625145	11_116727936_A_T	A	T	0.805473	0.194527	0.204577	11_116727936_A_T	-0.0423
rs35039974	11_69328130_A_T	A	T	0.789201	0.210799	0.213036	11_69328130_A_T	-0.0423
rs11205303	1_149906413_T_C	T	C	0.568759	0.431241	0.401747	1_149906413_T_C	0.0548
rs941764	14_91841069_A_G	A	G	0.653107	0.346893	0.344356	14_91841069_A_G	0.0513
rs6686987	1_202184600_C_T	C	T	0.590237	0.409763	0.399182	1_202184600_C_T	-0.0065
rs4442975	2_217920769_G_T	G	T	0.515528	0.484472	0.500088	2_217920769_G_T	-0.1318
rs9931038	16_85145977_T_C	T	C	0.543027	0.456973	0.485592	16_85145977_T_C	-0.0211
rs6940159	6_170332621_T_C	T	C	0.366124	0.633876	0.615803	6_170332621_T_C	0.0373
rs4866496	5_2777029_G_A	G	A	0.594675	0.405325	0.413865	5_2777029_G_A	0.0391
rs4784227	16_52599188_C_T	C	T	0.706408	0.293592	0.24063	16_52599188_C_T	0.107
rs9952980	18_42888797_T_C	T	C	0.655325	0.344675	0.351913	18_42888797_T_C	-0.0542
rs12541094	8_124571581_G_A	G	A	0.632396	0.367604	0.417312	8_124571581_G_A	0.034
rs2992756	1_18807339_T_C	T	C	0.473364	0.526636	0.514474	1_18807339_T_C	-0.0564
rs12870942	13_73806982_T_C	T	C	0.725258	0.274742	0.315317	13_73806982_T_C	0.0345
rs1895062	9_119313486_A_G	A	G	0.592204	0.407796	0.408726	9_119313486_A_G	-0.0462
rs9825432	3_71620370_T_G	T	G	0.35596	0.64404	0.638204	3_71620370_T_G	-0.0374
rs17343002	5_44853593_G_C	G	C	0.700594	0.299406	0.308104	5_44853593_G_C	-0.0336
rs34914085	14_37128564_C_A	C	A	0.806953	0.193047	0.212229	14_37128564_C_A	-0.0733
rs13267382	8_117209548_A_G	A	G	0.377473	0.622527	0.64449	8_117209548_A_G	-0.0417
rs289997	7_25569548_C_T	C	T	0.822086	0.177914	0.166745	7_25569548_C_T	-0.0486
rs851984	6_152023191_G_A	G	A	0.592481	0.407519	0.39649	6_152023191_G_A	0.0626
rs2785646	1_208076291_G_A	G	A	0.698185	0.301815	0.333653	1_208076291_G_A	-0.0366
rs17268829	7_94113799_T_C	T	C	0.691063	0.308937	0.279207	7_94113799_T_C	0.0449
rs11624333	14_68979835_T_C	T	C	0.805638	0.194362	0.258083	14_68979835_T_C	-0.0911
rs2870876	12_70798355_A_T	A	T	0.85229	0.14771	0.180957	12_70798355_A_T	0.0469
rs630965	9_110885479_C_T	C	T	0.38003	0.61997	0.622202	9_110885479_C_T	0.0877
rs910416	6_152432902_C_T	C	T	0.497024	0.502976	0.514554	6_152432902_C_T	0.0649
rs332529	5_90789470_G_A	G	A	0.840807	0.159193	0.158042	5_90789470_G_A	-0.0564
rs11949391	5_56045081_T_C	T	C	0.867061	0.132939	0.165481	5_56045081_T_C	-0.0564
rs889310	5_55965167_C_T	C	T	0.410581	0.589419	0.557607	5_55965167_C_T	0.0394
rs206966	12_120832146_C_T	C	T	0.859467	0.140533	0.15925	12_120832146_C_T	0.0516
rs3861871	9_129424719_A_G	A	G	0.543027	0.456973	0.457743	9_129424719_A_G	-0.0382
rs788458	12_28149568_C_T	C	T	0.905325	0.0946746	0.117003	12_28149568_C_T	-0.062
rs2181965	13_73960952_A_G	A	G	0.30312	0.69688	0.761778	13_73960952_A_G	0.0399
rs6864691	5_173358154_G_A	G	A	0.546805	0.453195	0.407449	5_173358154_G_A	0.0365
rs6860806	5_131640536_A_G	A	G	0.437962	0.562038	0.542693	5_131640536_A_G	0.0392
rs6499648	16_53861139_C_T	C	T	0.236337	0.763663	0.760412	16_53861139_C_T	-0.0338
rs7842619	8_124739913_T_G	T	G	0.545858	0.454142	0.398483	8_124739913_T_G	0.0466
rs1111207	18_24125857_T_C	T	C	0.514728	0.485272	0.421421	18_24125857_T_C	0.0346
rs1550622	2_174212910_A_G	A	G	0.162896	0.837104	0.844995	2_174212910_A_G	0.0593
rs13066793	3_87037543_A_G	A	G	0.90469	0.0953101	0.0920768	3_87037543_A_G	-0.0723
rs17611291	5_16231194_G_C	G	C	0.451039	0.548961	0.559396	5_16231194_G_C	-0.0426
rs10885405	10_114777670_C_T	C	T	0.495334	0.504666	0.463148	10_114777670_C_T	0.0472
rs1061657	12_115108136_T_C	T	C	0.695159	0.304841	0.261522	12_115108136_T_C	0.0465
rs2886671	3_59373745_C_T	C	T	0.615559	0.384441	0.429354	3_59373745_C_T	-0.0394
rs639355	3_99403877_G_A	G	A	0.456489	0.543511	0.485202	3_99403877_G_A	-0.0376
rs1432679	5_158244083_C_T	C	T	0.494776	0.505224	0.568348	5_158244083_C_T	-0.0677
rs1533366	8_76378165_G_T	G	T	0.632201	0.367799	0.3595	8_76378165_G_T	-0.0391
rs616488	1_10566215_A_G	A	G	0.68769	0.31231	0.329016	1_10566215_A_G	-0.0586
rs4774565	15_50694306_A_G	A	G	0.696856	0.303144	0.344598	15_50694306_A_G	-0.0417
rs745570	17_77781725_A_G	A	G	0.513294	0.486706	0.503833	17_77781725_A_G	-0.0401
rs1428387	5_122705244_C_T	C	T	0.969675	0.0303254	0.0306047	5_122705244_C_T	0.0944
rs6746250	2_121058254_A_G	A	G	0.217586	0.782414	0.704694	2_121058254_A_G	-0.0334
rs13294895	9_110837176_C_T	C	T	0.853423	0.146577	0.174994	9_110837176_C_T	0.0653
rs10816625	9_110837073_A_G	A	G	0.914157	0.0858434	0.0630024	9_110837073_A_G	0.1158
rs7971	7_21940960_A_G	A	G	0.660237	0.339763	0.351473	7_21940960_A_G	-0.0467
rs11296	17_40127060_T_C	T	C	0.923417	0.0765832	0.0569783	17_40127060_T_C	0.0174
rs10941679	5_44706498_A_G	A	G	0.761481	0.238519	0.248118	5_44706498_A_G	0.0497
rs9315973	13_43501356_A_G	A	G	0.163922	0.836078	0.830284	13_43501356_A_G	0.0517
rs35369219	18_24518050_AT_A	AT	A	0.723704	0.276296	0.277275	18_24518050_AT_A	-0.0599
rs335160	5_122478676_C_A	C	A	0.253323	0.746677	0.744768	5_122478676_C_A	-0.0386
rs2290202	15_91512267_G_T	G	T	0.874815	0.125185	0.135331	15_91512267_G_T	-0.0589
rs2151842	1_88428199_C_A	C	A	0.75	0.25	0.247666	1_88428199_C_A	-0.0387
rs2588809	14_68660428_T_C	T	C	0.241507	0.758493	0.83446	14_68660428_T_C	-0.0474
rs2403907	21_16574455_C_A	C	A	0.720126	0.279874	0.316733	21_16574455_C_A	-0.0707
rs2454399	12_115835836_T_C	T	C	0.599851	0.400149	0.417088	12_115835836_T_C	-0.0813
rs2121348	6_149595505_T_C	T	C	0.781487	0.218513	0.206123	6_149595505_T_C	-0.0476
rs2822999	21_16364756_T_G	T	G	0.816568	0.183432	0.173215	21_16364756_T_G	0.0646
rs2823130	21_16566350_A_G	A	G	0.873156	0.126844	0.0873347	21_16566350_A_G	0.0595
rs2356656	2_192381934_C_T	C	T	0.125758	0.874242	0.858832	2_192381934_C_T	0.0316
rs2576261	1_217053815_T_G	T	G	0.666417	0.333583	0.327999	1_217053815_T_G	0.0417
rs2253012	14_37228504_C_T	C	T	0.566418	0.433582	0.443449	14_37228504_C_T	0.039
rs2277339	12_57146069_T_G	T	G	0.884444	0.115556	0.103687	12_57146069_T_G	-0.0579
rs35874463	15_67457698_A_G	A	G	0.95938	0.0406204	0.0496177	15_67457698_A_G	0.0782
rs16991615	20_5948227_G_A	G	A	0.915192	0.0848083	0.0628452	20_5948227_G_A	0.076
rs17014016	4_89240476_G_A	G	A	0.533546	0.466454	0.439526	4_89240476_G_A	0.0352
rs10197246	2_202204741_T_C	T	C	0.309119	0.690881	0.720985	2_202204741_T_C	-0.0492
rs62331150	4_106069013_G_T	G	T	0.803144	0.196856	0.228925	4_106069013_G_T	0.0471
rs10995201	10_64299890_A_G	A	G	0.856154	0.143846	0.160255	10_64299890_A_G	-0.1345
rs4980029	10_80886726_A_G	A	G	0.832101	0.167899	0.163132	10_80886726_A_G	0.0762
rs8092192	18_25407513_C_G	C	G	0.320532	0.679468	0.71257	18_25407513_C_G	0.0399
rs11117758	1_217220574_G_A	G	A	0.748691	0.251309	0.210653	1_217220574_G_A	-0.044
rs12706954	7_130656911_C_T	C	T	0.682813	0.317188	0.373408	7_130656911_C_T	-0.0476
rs1016578	8_129199566_G_A	G	A	0.780689	0.219311	0.171721	8_129199566_G_A	0.0615
rs10164323	19_18569492_C_T	C	T	0.646051	0.353949	0.348068	19_18569492_C_T	-0.0719
rs11118563	1_220671050_C_T	C	T	0.75686	0.24314	0.241509	1_220671050_C_T	0.0418
rs2787486	17_53209774_A_C	A	C	0.737705	0.262295	0.302301	17_53209774_A_C	-0.0793
rs34196306	6_27425644_G_C	G	C	0.973445	0.0265554	0.0814924	6_27425644_G_C	-0.0737
rs3791977	2_218714845_G_A	G	A	0.656437	0.343563	0.391714	2_218714845_G_A	-0.0431
rs3819405	6_16399557_C_T	C	T	0.628889	0.371111	0.329949	6_16399557_C_T	-0.0373
rs11571833	13_32972626_A_T	A	T	0.990299	0.00970149	0.0079011	13_32972626_A_T	0.2687
rs4880038	9_36928288_T_C	T	C	0.44403	0.55597	0.534878	9_36928288_T_C	0.0249
rs4233486	1_41380440_C_T	C	T	0.386364	0.613636	0.643842	1_41380440_C_T	0.0426
rs4868701	5_176134882_T_C	T	C	0.462222	0.537778	0.542245	5_176134882_T_C	0.0363
rs6597981	11_803017_A_G	A	G	0.529586	0.470414	0.516722	11_803017_A_G	0.0457
rs6479868	10_64819996_G_T	G	T	0.827381	0.172619	0.195798	10_64819996_G_T	0.0472
rs7297051	12_28174817_C_T	C	T	0.766418	0.233582	0.242133	12_28174817_C_T	-0.0856
rs6762558	3_4742251_A_G	A	G	0.68927	0.31073	0.380157	3_4742251_A_G	0.0616
rs7848334	9_110849525_G_T	G	T	0.382753	0.617247	0.597673	9_110849525_G_T	0.0153
rs6030585	20_41613706_C_G	C	G	0.193215	0.806785	0.792843	20_41613706_C_G	0.0315
rs7184573	16_53861592_G_A	G	A	0.603604	0.396396	0.366317	16_53861592_G_A	-0.0337
rs6743383	2_19315675_T_A	T	A	0.407601	0.592399	0.559907	2_19315675_T_A	-0.0331
rs10096351	8_128372172_A_G	A	G	0.400298	0.599702	0.544568	8_128372172_A_G	0.0597
rs5750715	22_39343916_T_A	T	A	0.785503	0.214497	0.254083	22_39343916_T_A	0.0407
rs4439053	7_98005235_G_A	G	A	0.848665	0.151335	0.16267	7_98005235_G_A	-0.0467
rs7800548	7_102481842_T_C	T	C	0.671642	0.328358	0.341616	7_102481842_T_C	0.0418
rs9693444	8_29509616_A_C	A	C	0.350592	0.649408	0.675632	8_29509616_A_C	-0.0601
rs10179592	2_121246568_T_C	T	C	0.121257	0.878743	0.896981	2_121246568_T_C	0.0992
rs9882792	3_189774456_C_T	C	T	0.810912	0.189088	0.223461	3_189774456_C_T	-0.0478
rs10164550	2_121159205_G_A	G	A	0.645401	0.354599	0.352749	2_121159205_G_A	-0.044
rs10069690	5_1279790_C_T	C	T	0.718843	0.281157	0.259193	5_1279790_C_T	0.0617
rs4676356	2_241388857_C_A	C	A	0.0153846	0.984615	0.977211	2_241388857_C_A	-0.1232
rs10012017	4_38784633_G_T	G	T	0.623846	0.376154	0.249283	4_38784633_G_T	0.0489
rs9954058	18_42411803_G_C	G	C	0.929429	0.0705706	0.0716814	18_42411803_G_C	-0.0877
rs7500067	16_80648296_A_G	A	G	0.73003	0.26997	0.230292	16_80648296_A_G	0.0839
rs12287832	11_65553492_C_A	C	A	0.819733	0.180267	0.186722	11_65553492_C_A	0.0425
rs10832963	11_18664241_T_G	T	G	0.264137	0.735863	0.729325	11_18664241_T_G	0.0461
rs12406858	1_118141492_A_C	A	C	0.704173	0.295827	0.265682	1_118141492_A_C	0.0452
rs13365225	8_36858483_A_G	A	G	0.813988	0.186012	0.18203	8_36858483_A_G	-0.076
rs12550713	8_128370949_C_G	C	G	0.53037	0.46963	0.402038	8_128370949_C_G	0.0642
rs11065822	12_111600134_G_T	G	T	0.677778	0.322222	0.371548	12_111600134_G_T	-0.0442
rs7132703	12_103097887_C_T	C	T	0.889053	0.110947	0.117463	12_103097887_C_T	0.0546
rs13039563	20_52296849_G_A	G	A	0.722633	0.277367	0.240047	20_52296849_G_A	0.044
rs11249433	1_121280613_A_G	A	G	0.572289	0.427711	0.405315	1_121280613_A_G	0.0881
rs12091730	1_155556971_G_A	G	A	0.785156	0.214844	0.2302	1_155556971_G_A	0.0499
rs6756513	2_70172587_G_A	G	A	0.75976	0.24024	0.278713	2_70172587_G_A	-0.0412
rs12472404	2_29179452_G_C	G	C	0.767564	0.232436	0.228739	2_29179452_G_C	-0.0066
rs12211970	6_18783140_G_A	G	A	0.406855	0.593145	0.620023	6_18783140_G_A	0.0326
rs12250948	10_115128491_T_C	T	C	0.275298	0.724702	0.784577	10_115128491_T_C	-0.0592
rs10796139	10_13892298_G_A	G	A	0.567322	0.432678	0.437646	10_13892298_G_A	0.0371
rs10862899	12_85004551_C_T	C	T	0.487121	0.512879	0.495534	12_85004551_C_T	0.0348
rs11067551	12_115796577_A_G	A	G	0.745914	0.254086	0.195875	12_115796577_A_G	-0.0428
rs4472923	11_42844441_C_T	C	T	0.689313	0.310687	0.327905	11_42844441_C_T	-0.0336
rs17726078	2_172974566_C_G	C	G	0.54784	0.45216	0.474272	2_172974566_C_G	-0.0473
rs17426269	1_88156923_G_A	G	A	0.860809	0.139191	0.148676	1_88156923_G_A	0.0494
rs17625845	2_121089731_T_C	T	C	0.798611	0.201389	0.194298	2_121089731_T_C	-0.0427
rs34872983	16_10706580_G_A	G	A	0.9387	0.0612999	0.0694807	16_10706580_G_A	-0.074
rs17694493	9_22041998_C_G	C	G	0.872404	0.127596	0.139321	9_22041998_C_G	0.0289
rs16886165	5_56023083_T_G	T	G	0.834074	0.165926	0.158336	5_56023083_T_G	0.1366
rs17356907	12_96027759_A_G	A	G	0.71418	0.28582	0.296272	12_96027759_A_G	-0.0867
rs16976596	18_11696613_C_T	C	T	0.848665	0.151335	0.137945	18_11696613_C_T	-0.0381
rs17157372	5_104300273_G_T	G	T	0.846573	0.153427	0.180989	5_104300273_G_T	-0.0487
rs17879961	22_29121087_A_G	A	G	0.99926	0.000739645	0.00536567	22_29121087_A_G	0.1839
rs17838698	3_30684907_C_T	C	T	0.727003	0.272997	0.297549	3_30684907_C_T	0.0592
rs7394715	11_433617_T_C	T	C	0.182362	0.817638	0.79694	11_433617_T_C	-0.0437
rs35542655	8_124563705_T_C	T	C	0.885015	0.114985	0.145791	8_124563705_T_C	0.0477
rs17881320	17_40485239_G_T	G	T	0.934366	0.0656342	0.0874064	17_40485239_G_T	-0.0571
rs28436676	4_175842495_G_A	G	A	0.904048	0.095952	0.116089	4_175842495_G_A	-0.0898
rs45631580	10_123340107_A_G	A	G	0.929104	0.0708955	0.065632	10_123340107_A_G	0.1508
rs45631563	10_123349324_A_T	A	T	0.947964	0.0520362	0.048439	10_123349324_A_T	-0.2609
rs58058861	3_172285237_G_A	G	A	0.836115	0.163885	0.213144	3_172285237_G_A	0.0422
rs62526620	8_120862186_A_G	A	G	0.871852	0.128148	0.131792	8_120862186_A_G	0.0527
rs60037937	9_110303808_TAA_T	TAA	T	0.741791	0.258209	0.206527	9_110303808_TAA_T	0.0797
rs55872725	16_53809123_C_T	C	T	0.587888	0.412112	0.420085	16_53809123_C_T	-0.0704
rs56681946	19_44283031_T_C	T	C	0.650221	0.349779	0.351884	19_44283031_T_C	0.0619
rs56069439	19_17393925_C_A	C	A	0.730826	0.269174	0.29577	19_17393925_C_A	0.0378
rs62255657	3_27388664_C_G	C	G	0.670418	0.329582	0.273463	3_27388664_C_G	0.0502
rs56387622	3_46888198_T_C	T	C	0.899554	0.100446	0.103236	3_46888198_T_C	-0.0806
rs62334414	4_175847436_C_A	C	A	0.656437	0.343563	0.343344	4_175847436_C_A	0.0348
rs56404467	13_32839990_G_A	G	A	0.982275	0.0177253	0.017404	13_32839990_G_A	0.0424
rs55910451	10_5794652_A_G	A	G	0.796898	0.203102	0.213664	10_5794652_A_G	0.047
rs72755295	1_242034263_A_G	A	G	0.982116	0.0178838	0.0305037	1_242034263_A_G	0.1428
rs68056147	7_130674481_G_A	G	A	0.688427	0.311573	0.297097	7_130674481_G_A	0.0416
rs72658084	8_76333056_C_T	C	T	0.899408	0.100592	0.0878064	8_76333056_C_T	0.1129
rs72931898	18_29981526_G_A	G	A	0.967359	0.0326409	0.0474344	18_29981526_G_A	-0.1058
rs76250845	5_56042972_C_T	C	T	0.9307	0.0692996	0.0520514	5_56042972_C_T	0.0865
rs78440108	14_93070286_C_T	C	T	0.851331	0.148669	0.170886	14_93070286_C_T	-0.0577
rs78540526	11_69331418_C_T	C	T	0.949778	0.0502216	0.0752919	11_69331418_C_T	0.1782
rs117922601	19_13249921_G_T	G	T	0.978614	0.0213864	0.0513077	19_13249921_G_T	0.0956
rs112476261	3_29294845_C_T	C	T	0.993023	0.00697674	0.0162599	3_29294845_C_T	-0.1281
rs114282204	1_41389220_T_C	T	C	0.987237	0.0127628	0.0168565	1_41389220_T_C	0.155
rs146817970	5_81512947_TA_T	TA	T	0.729771	0.270229	0.250319	5_81512947_TA_T	-0.0598
rs11341843	14_91751788_TC_T	TC	T	0.369242	0.630758	0.69339	14_91751788_TC_T	0.038
rs1154723	20_11379842_T_C	T	C	0.0451183	0.954882	0.948341	20_11379842_T_C	0.0844
rs610437	11_111696440_T_C	T	C	0.350304	0.649696	0.622134	11_111696440_T_C	-0.0396
rs7121616	11_122966626_A_G	A	G	0.707154	0.292846	0.292233	11_122966626_A_G	-0.0383
rs572022984	2_217955896_GA_G	GA	G	N/A	N/A	0.0381659	2_217955896_GA_G	-0.2016
rs62641919	5_345109_T_C	T	C	0.936019	0.063981	0.0543993	5_345109_T_C	0.084
rs4972169	2_88357359_C_T	C	T	0.664157	0.335843	0.30805	2_88358825_G_C	0.0473
rs674126	11_65571855_A_G	A	G	0.530506	0.469494	0.488575	11_65572431_G_A	-0.0347
rs1851250	1_121349358_A_G	A	G	0.878498	0.121502	0.106003	1_121287994_A_G	-0.0673
rs12769661	10_71335802_G_A	G	A	0.761448	0.238552	0.317869	10_71335574_C_T	-0.0404
rs9614985	22_45320631_G_A	G	A	0.603982	0.396018	0.416619	22_45319953_G_A	-0.0134
rs12990503	2_218294217_C_G	C	G	0.280236	0.719764	0.730949	2_218292158_C_G	-0.0757
rs1172822	19_55819845_C_T	C	T	0.660767	0.339233	0.362631	19_55816678_C_T	-0.0359
rs12449271	16_87086492_T_C	T	C	0.73477	0.26523	0.258559	16_87086492_T_C	-0.0469
rs1492386	16_6964339_T_C	T	C	0.213746	0.786254	0.783475	16_6963972_C_G	0.0354
rs9990881	4_187500930_T_C	T	C	0.481707	0.518293	0.447053	4_187503758_A_T	0.0357
rs2916074	19_19530270_G_A	G	A	0.604566	0.395434	0.353715	19_19517054_C_CGGGCG	0.0437
rs73487749	15_100905253_T_C	T	C	0.898659	0.101341	0.110014	15_100905819_A_C	-0.0608
rs73117066	3_63926236_A_G	A	G	0.835139	0.164861	0.129725	3_63887449_T_TTG	0.0648
rs149370081	17_40744470_G_A	G	A	0.9838	0.0162003	0.0123684	17_40744470_G_A	0.2017
rs150537328	17_39251123_T_C	T	C	0.930678	0.0693215	0.0681914	17_39251123_T_C	0.0799
rs6472904	8_76236251_C_A	C	A	0.147993	0.852007	0.828166	8_76230943_A_G	0.0755
rs72748037	5_44449376_G_A	G	A	0.791541	0.208459	0.154915	5_44619502_A_G	-0.1101
rs10749917	11_108341554_C_A	C	A	0.51497	0.48503	0.417326	11_108267402_C_CA	-0.0022
rs10940312	5_52667982_A_T	A	T	0.884962	0.115038	0.099758	5_52679539_C_CA	0.0571
rs2668667	17_44283858_G_A	G	A	0.777117	0.222883	0.189469	17_44283858_G_A	-0.054
rs28539243	16_54682064_G_A	G	A	0.462963	0.537037	0.485033	16_54682064_G_A	0.0477
rs13056576	22_29351381_G_A	G	A	0.980798	0.0192024	0.0209188	22_29203724_C_T	0.1405
rs35440993	5_79177031_A_G	A	G	0.844214	0.155786	0.175485	5_79180995_G_GA	0.0328
rs17271951	16_52538040_T_C	T	C	0.701923	0.298077	0.25617	16_52538825_C_A	0.1147
rs405447	6_13713099_A_G	A	G	0.451952	0.548048	0.569052	6_13713366_G_C	-0.0553
rs7149551	14_105210759_G_A	G	A	0.480118	0.519882	0.45883	14_105213978_T_G	0.0399
rs7740188	6_130346105_G_A	G	A	0.261905	0.738095	0.711606	6_130341728_C_CT	0.0472
rs7657917	4_143468231_C_G	C	G	0.91159	0.0884101	0.11146	4_143467195_C_T	-0.0569
rs5997389	22_29134719_G_A	G	A	0.956296	0.0437037	0.0869813	22_29135543_G_A	0.0654
rs13718	5_132441302_A_G	A	G	0.801187	0.198813	0.244971	5_132407058_C_T	-0.0388
rs34697209	2_25127394_A_G	A	G	0.581203	0.418797	0.408159	2_25129473_A_G	-0.0427
rs10895519	11_103618027_A_G	A	G	0.613223	0.386777	0.657162	11_103614438_T_G	0.0147
rs6961094	7_101546316_C_T	C	T	0.909226	0.0907738	0.125546	7_101552440_G_A	-0.0568
rs6924434	6_87803954_G_A	G	A	0.725592	0.274408	0.277033	6_87803819_T_C	0.0383
rs11552449	1_114448389_C_T	C	T	0.837518	0.162482	0.166363	1_114445880_G_A	0.0621
rs74549368	16_23005993_G_A	G	A	0.976969	0.0230312	0.0236359	16_23007047_G_T	0.1218
rs1493544	11_129247916_A_T	A	T	0.139552	0.860448	0.86197	11_129243417_T_G	-0.0543
rs62070643	17_29166302_A_G	A	G	0.727554	0.272446	0.261323	17_29168077_G_T	-0.0568
rs4886707	15_75755467_C_T	C	T	0.688889	0.311111	0.260434	15_75750383_T_C	-0.0413
rs9283872	6_21925491_G_A	G	A	0.558519	0.441481	0.430343	6_21923810_T_C	-0.0321
rs7913694	10_123095186_A_G	A	G	0.665667	0.334333	0.326916	10_123095209_G_A	-0.0538

## Sheet: Suppl. Table5
Supplementary Table 5: Genotyping Assay list for PRiSma PRS268 genotyping. *Primer and reporter sequences are shown for custom designs.
Assay Name	Assay ID	Forward Primer Name	Forward Primer Seq.*	Reverse Primer Name	Reverse Primer Seq.*	Reporter 1 Name	Reporter 1 Sequence*	Reporter 2 Name	Reporter 2 Sequence*
rs10012017	C__30375761_10	C__30375761_10_F		C__30375761_10_R		C__30375761_10_V		C__30375761_10_M
rs10069690	C__30322061_10	C__30322061_10_F		C__30322061_10_R		C__30322061_10_V		C__30322061_10_M
rs10074269	C____283851_10	C____283851_10_F		C____283851_10_R		C____283851_10_V		C____283851_10_M
rs10096351	C__29628635_10	C__29628635_10_F		C__29628635_10_R		C__29628635_10_V		C__29628635_10_M
rs10164323	C__27210028_10	C__27210028_10_F		C__27210028_10_R		C__27210028_10_V		C__27210028_10_M
rs10164550	C__30134057_10	C__30134057_10_F		C__30134057_10_R		C__30134057_10_V		C__30134057_10_M
rs1016578	C__26963870_10	C__26963870_10_F		C__26963870_10_R		C__26963870_10_V		C__26963870_10_M
rs10179592	C__30001152_10	C__30001152_10_F		C__30001152_10_R		C__30001152_10_V		C__30001152_10_M
rs10197246	C__26112749_10	C__26112749_10_F		C__26112749_10_R		C__26112749_10_V		C__26112749_10_M
rs1028016	AN7D4VC	AN7D4VC_F	GGCATCCTCCTACGTTTTTAATGTTTTTAA	AN7D4VC_R	CCCCACTCTCAGCCATAGAAATAC	AN7D4VC_V	ATGGGAAAAGCTATGATAAG	AN7D4VC_M	TGGGAAAAGCTACGATAAG
rs1061657	C___8185658_20	C___8185658_20_F		C___8185658_20_R		C___8185658_20_V		C___8185658_20_M
rs10749917	C__31034539_10	C__31034539_10_F		C__31034539_10_R		C__31034539_10_V		C__31034539_10_M
rs10764337	ANRWZUC	ANRWZUC_F	CGTGGGAGGACTGCTTGAG	ANRWZUC_R	AGTCTTCCTCTGTTGCTCAGTCT	ANRWZUC_V	CCAAGATTGAGCCACTG	ANRWZUC_M	CAAGATTGCGCCACTG
rs10796139	C__32113551_20	C__32113551_20_F		C__32113551_20_R		C__32113551_20_V		C__32113551_20_M
rs10816625	C__11278036_10	C__11278036_10_F		C__11278036_10_R		C__11278036_10_V		C__11278036_10_M
rs10832963	C__30890583_10	C__30890583_10_F		C__30890583_10_R		C__30890583_10_V		C__30890583_10_M
rs10838267	ANT2N2M	ANT2N2M_F	GGCACGAAGCTGGTTTGG	ANT2N2M_R	CAGGCATGCTCTGTGATAAGC	ANT2N2M_V	AGCAAATTCCCTATCTCT	ANT2N2M_M	CAAATTCCCCATCTCT
rs10862899	C__32172232_10	C__32172232_10_F		C__32172232_10_R		C__32172232_10_V		C__32172232_10_M
rs10885405	C___8148351_10	C___8148351_10_F		C___8148351_10_R		C___8148351_10_V		C___8148351_10_M
rs10895519	C___1953197_10	C___1953197_10_F		C___1953197_10_R		C___1953197_10_V		C___1953197_10_M
rs10940312	C____370670_10	C____370670_10_F		C____370670_10_R		C____370670_10_V		C____370670_10_M
rs10941679	C__11554711_10	C__11554711_10_F		C__11554711_10_R		C__11554711_10_V		C__11554711_10_M
rs10975870	C____372141_10	C____372141_10_F		C____372141_10_R		C____372141_10_V		C____372141_10_M
rs10995201	C__26552060_10	C__26552060_10_F		C__26552060_10_R		C__26552060_10_V		C__26552060_10_M
rs11065822	C__31115045_10	C__31115045_10_F		C__31115045_10_R		C__31115045_10_V		C__31115045_10_M
rs11067551	C__32178212_10	C__32178212_10_F		C__32178212_10_R		C__32178212_10_V		C__32178212_10_M
rs1111207	C___7487544_10	C___7487544_10_F		C___7487544_10_R		C___7487544_10_V		C___7487544_10_M
rs11117758	C__26591824_10	C__26591824_10_F		C__26591824_10_R		C__26591824_10_V		C__26591824_10_M
rs11118563	C__27260710_10	C__27260710_10_F		C__27260710_10_R		C__27260710_10_V		C__27260710_10_M
rs111342015	AN9HYEU	AN9HYEU_F	CGGCCATCTGCCTGCTT	AN9HYEU_R	AAGACACAGCGAGGCTAGTG	AN9HYEU_V	TCTGTTTCCCGGTCCCT	AN9HYEU_M	TCTGTTTCCCAGTCCCT
rs111963714	ANZTUJM	ANZTUJM_F	AGCCTCCCAAATAGTTGAAACTACAG	ANZTUJM_R	GCAAGCAAGCAAGCAAGCA	ANZTUJM_V	TGGCTAATTCTTGCTTTCT	ANZTUJM_M	CTGGCTAATTCTTTCTTTCT
rs11205303	C___1345703_10	C___1345703_10_F		C___1345703_10_R		C___1345703_10_V		C___1345703_10_M
rs112476261	C_154512281_10	C_154512281_10_F		C_154512281_10_R		C_154512281_10_V		C_154512281_10_M
rs11249433	C__31617470_30	C__31617470_30_F		C__31617470_30_R		C__31617470_30_V		C__31617470_30_M
rs11296	C__11413806_10	C__11413806_10_F		C__11413806_10_R		C__11413806_10_V		C__11413806_10_M
rs11341843	C_175831871_10	C_175831871_10_F		C_175831871_10_R		C_175831871_10_V		C_175831871_10_M
rs113778879	AN2XM34	AN2XM34_F	CCAAAACAATTCTACAAAGATTCTAATTATGAAGTAATCT	AN2XM34_R	AGGAATATTAAGAGGATTAGCTAGATAACTAATGTAGAAAAT	AN2XM34_V	AACAAAAGCTTATATAGATTTAA	AN2XM34_M	CAAAAGCTTATATAAATTTAA
rs114282204	C_165837457_10	C_165837457_10_F		C_165837457_10_R		C_165837457_10_V		C_165837457_10_M
rs1154723	C_175981768_10	C_175981768_10_F		C_175981768_10_R		C_175981768_10_V		C_175981768_10_M
rs11552449	C__25619066_10	C__25619066_10_F		C__25619066_10_R		C__25619066_10_V		C__25619066_10_M
rs11571833	C__27537307_30	C__27537307_30_F		C__27537307_30_R		C__27537307_30_V		C__27537307_30_M
rs11624333	C___2564807_10	C___2564807_10_F		C___2564807_10_R		C___2564807_10_V		C___2564807_10_M
rs11665269	C_____37676_20	C_____37676_20_F		C_____37676_20_R		C_____37676_20_V		C_____37676_20_M
rs1172822	C___8876931_10	C___8876931_10_F		C___8876931_10_R		C___8876931_10_V		C___8876931_10_M
rs117922601	C_153398408_10	C_153398408_10_F		C_153398408_10_R		C_153398408_10_V		C_153398408_10_M
rs11822830	C____208234_10	C____208234_10_F		C____208234_10_R		C____208234_10_V		C____208234_10_M
rs11949391	C___2841012_20	C___2841012_20_F		C___2841012_20_R		C___2841012_20_V		C___2841012_20_M
rs12091730	C__31622825_10	C__31622825_10_F		C__31622825_10_R		C__31622825_10_V		C__31622825_10_M
rs12211970	C__31922367_10	C__31922367_10_F		C__31922367_10_R		C__31922367_10_V		C__31922367_10_M
rs12250948	C__31975910_10	C__31975910_10_F		C__31975910_10_R		C__31975910_10_V		C__31975910_10_M
rs12287832	C__30664448_10	C__30664448_10_F		C__30664448_10_R		C__30664448_10_V		C__30664448_10_M
rs12406858	C__31005971_20	C__31005971_20_F		C__31005971_20_R		C__31005971_20_V		C__31005971_20_M
rs12422552	C_____34567_10	C_____34567_10_F		C_____34567_10_R		C_____34567_10_V		C_____34567_10_M
rs12449271	ANNMDAE	ANNMDAE_F	CTGGAGGCCTGGTGTAAATTAAGAA	ANNMDAE_R	TGTTTAAAATGCAGATTCTCAGGTCCT	ANNMDAE_V	CAGTTCGAATGTGCCTCG	ANNMDAE_M	AGTTCGAATGCGCCTCG
rs12472404	C__31846133_10	C__31846133_10_F		C__31846133_10_R		C__31846133_10_V		C__31846133_10_M
rs12506087	ANDKECE	ANDKECE_F	CTTCTGAGTTGCTTGTTTTCAGTTGA	ANDKECE_R	GGAAAGAACACTCCCCTTCTCTT	ANDKECE_V	CAATGATATTTTTTCAGTTCCAC	ANDKECE_M	ATGATATTTTTTCAATTCCAC
rs12541094	C___1793383_10	C___1793383_10_F		C___1793383_10_R		C___1793383_10_V		C___1793383_10_M
rs12550713	C__31093392_10	C__31093392_10_F		C__31093392_10_R		C__31093392_10_V		C__31093392_10_M
rs12706954	C__26736064_10	C__26736064_10_F		C__26736064_10_R		C__26736064_10_V		C__26736064_10_M
rs12769661	C__25997792_10	C__25997792_10_F		C__25997792_10_R		C__25997792_10_V		C__25997792_10_M
rs12870942	C___2010217_10	C___2010217_10_F		C___2010217_10_R		C___2010217_10_V		C___2010217_10_M
rs12990503	C__32048313_10	C__32048313_10_F		C__32048313_10_R		C__32048313_10_V		C__32048313_10_M
rs13039563	C__31520561_10	C__31520561_10_F		C__31520561_10_R		C__31520561_10_V		C__31520561_10_M
rs13056576	C__31960631_10	C__31960631_10_F		C__31960631_10_R		C__31960631_10_V		C__31960631_10_M
rs13066793	C___8011760_20	C___8011760_20_F		C___8011760_20_R		C___8011760_20_V		C___8011760_20_M
rs13244925	C____325500_20	C____325500_20_F		C____325500_20_R		C____325500_20_V		C____325500_20_M
rs13267382	C___2199250_10	C___2199250_10_F		C___2199250_10_R		C___2199250_10_V		C___2199250_10_M
rs13294895	C__11278035_10	C__11278035_10_F		C__11278035_10_R		C__11278035_10_V		C__11278035_10_M
rs13365225	C__31027501_10	C__31027501_10_F		C__31027501_10_R		C__31027501_10_V		C__31027501_10_M
rs13718	C_176088608_10	C_176088608_10_F		C_176088608_10_R		C_176088608_10_V		C_176088608_10_M
rs138866686	ANWDCUF	ANWDCUF_F	GGAAACAATGGGAGGACAACAG	ANWDCUF_R	GAGGGCTCTGTAAAGACCTTACTTAC	ANWDCUF_V	CAGGGCCAATGGCACA	ANWDCUF_M	AGGGCCAATTGGCACA
rs1428387	C___9626403_10	C___9626403_10_F		C___9626403_10_R		C___9626403_10_V		C___9626403_10_M
rs1432679	C___8841811_10	C___8841811_10_F		C___8841811_10_R		C___8841811_10_V		C___8841811_10_M
rs144105764	AN9HYTU	AN9HYTU_F	GAGCCCACAGTGAGTACGT	AN9HYTU_R	CTTCTCCTTCACAGACCAGCTT	AN9HYTU_V	CACACAGGAAGACTTT	AN9HYTU_M	CACACAGAAGACTTT
rs146817970	C_171498764_10	C_171498764_10_F		C_171498764_10_R		C_171498764_10_V		C_171498764_10_M
rs1492386	C___9688216_10	C___9688216_10_F		C___9688216_10_R		C___9688216_10_V		C___9688216_10_M
rs1493544	C___1185456_10	C___1185456_10_F		C___1185456_10_R		C___1185456_10_V		C___1185456_10_M
rs149370081	ANYMYYR	ANYMYYR_F	AGCTCCTTCTGCTTTCCAGTCTATA	ANYMYYR_R	GGTAGAAAGATGTTTGCTTTCATTATAACAACT	ANYMYYR_V	ATTTCACAGAGAAATT	ANYMYYR_M	TCACGGAGAAATT
rs150537328	ANXG6EU	ANXG6EU_F	TCTAATTTTTCTTGGCTACAGGTCTTCAA	ANXG6EU_R	CGGTGACTCCAAATTAGGAAAAATGG	ANXG6EU_V	AAAACTGAGGACAATCT	ANXG6EU_M	AAAACTGAAGACAATCT
rs1533366	C___8842937_20	C___8842937_20_F		C___8842937_20_R		C___8842937_20_V		C___8842937_20_M
rs1550622	C___7520035_10	C___7520035_10_F		C___7520035_10_R		C___7520035_10_V		C___7520035_10_M
rs157557	C____544232_10	C____544232_10_F		C____544232_10_R		C____544232_10_V		C____544232_10_M
rs16886165	C__33545742_10	C__33545742_10_F		C__33545742_10_R		C__33545742_10_V		C__33545742_10_M
rs16976596	C__34158612_20	C__34158612_20_F		C__34158612_20_R		C__34158612_20_V		C__34158612_20_M
rs16991615	C__25626138_30	C__25626138_30_F		C__25626138_30_R		C__25626138_30_V		C__25626138_30_M
rs17014016	C__25931058_10	C__25931058_10_F		C__25931058_10_R		C__25931058_10_V		C__25931058_10_M
rs17157372	C__34224923_10	C__34224923_10_F		C__34224923_10_R		C__34224923_10_V		C__34224923_10_M
rs17268829	C___2545563_10	C___2545563_10_F		C___2545563_10_R		C___2545563_10_V		C___2545563_10_M
rs17271951	C__32566774_10	C__32566774_10_F		C__32566774_10_R		C__32566774_10_V		C__32566774_10_M
rs17343002	C___2110283_10	C___2110283_10_F		C___2110283_10_R		C___2110283_10_V		C___2110283_10_M
rs17356907	C__34124344_10	C__34124344_10_F		C__34124344_10_R		C__34124344_10_V		C__34124344_10_M
rs17426269	C__32622213_10	C__32622213_10_F		C__32622213_10_R		C__32622213_10_V		C__32622213_10_M
rs17611291	C___8097999_10	C___8097999_10_F		C___8097999_10_R		C___8097999_10_V		C___8097999_10_M
rs17625845	C__32724679_20	C__32724679_20_F		C__32724679_20_R		C__32724679_20_V		C__32724679_20_M
rs17694493	C__33349296_10	C__33349296_10_F		C__33349296_10_R		C__33349296_10_V		C__33349296_10_M
rs17726078	C__32525489_20	C__32525489_20_F		C__32525489_20_R		C__32525489_20_V		C__32525489_20_M
rs17838698	C__34354997_10	C__34354997_10_F		C__34354997_10_R		C__34354997_10_V		C__34354997_10_M
rs17879961	C__34306823_20	C__34306823_20_F		C__34306823_20_R		C__34306823_20_V		C__34306823_20_M
rs17881320	C__60510438_10	C__60510438_10_F		C__60510438_10_R		C__60510438_10_V		C__60510438_10_M
rs1851250	AN7D4Z9	AN7D4Z9_F	GTCCCTTTTCCTTACTTCTTCATGACAT	AN7D4Z9_R	TGCTGTATTTTCTTCTAGTGTGGTCAAG	AN7D4Z9_V	TGGTAAAATCTTCATAAATGTT	AN7D4Z9_M	AAAATCTTCACAAATGTT
rs187010898	ANPRZH7	ANPRZH7_F	GCTGACAGAGCAAGACTCCATTT	ANPRZH7_R	TGGTCATGAATTTCTATATTTTGTTAAGTTCATAGTTTTAGA	ANPRZH7_V	CAAATCATATTTTTATCGTTTTTT	ANPRZH7_M	CAAATCATATTTTTATCTTTTTTT
rs1895062	C___2031939_20	C___2031939_20_F		C___2031939_20_R		C___2031939_20_V		C___2031939_20_M
rs206966	C___2985636_10	C___2985636_10_F		C___2985636_10_R		C___2985636_10_V		C___2985636_10_M
rs2121348	C__16104251_20	C__16104251_20_F		C__16104251_20_R		C__16104251_20_V		C__16104251_20_M
rs2151842	C__15834168_10	C__15834168_10_F		C__15834168_10_R		C__15834168_10_V		C__15834168_10_M
rs2181965	C___3126883_10	C___3126883_10_F		C___3126883_10_R		C___3126883_10_V		C___3126883_10_M
rs2253012	C__16290024_10	C__16290024_10_F		C__16290024_10_R		C__16290024_10_V		C__16290024_10_M
rs2277339	C__25473856_10	C__25473856_10_F		C__25473856_10_R		C__25473856_10_V		C__25473856_10_M
rs2290202	C__12089954_1_	C__12089954_1__F		C__12089954_1__R		C__12089954_1__V		C__12089954_1__M
rs2356656	C__16207182_10	C__16207182_10_F		C__16207182_10_R		C__16207182_10_V		C__16207182_10_M
rs2403907	C__16013579_10	C__16013579_10_F		C__16013579_10_R		C__16013579_10_V		C__16013579_10_M
rs2454399	C__16017124_10	C__16017124_10_F		C__16017124_10_R		C__16017124_10_V		C__16017124_10_M
rs2576261	C__16254067_10	C__16254067_10_F		C__16254067_10_R		C__16254067_10_V		C__16254067_10_M
rs2588809	C__15905949_10	C__15905949_10_F		C__15905949_10_R		C__15905949_10_V		C__15905949_10_M
rs2668667	ANZTUJN	ANZTUJN_F	TGACACCTATAATCCCAGCATTTGG	ANZTUJN_R	AAACTCCTGGCCTCAAGCAAT	ANZTUJN_V	CCTCCTGTCTTAGCCTC	ANZTUJN_M	CTCCTGTCTCAGCCTC
rs2785646	C___2515367_10	C___2515367_10_F		C___2515367_10_R		C___2515367_10_V		C___2515367_10_M
rs2787486	C__27267079_10	C__27267079_10_F		C__27267079_10_R		C__27267079_10_V		C__27267079_10_M
rs2822999	C__16124289_10	C__16124289_10_F		C__16124289_10_R		C__16124289_10_V		C__16124289_10_M
rs2823130	C__16124642_10	C__16124642_10_F		C__16124642_10_R		C__16124642_10_V		C__16124642_10_M
rs28436676	C__62561130_10	C__62561130_10_F		C__62561130_10_R		C__62561130_10_V		C__62561130_10_M
rs28539243	ANWDCUW	ANWDCUW_F	ACCCATTGTTTGGAAATCTACAAGAGT	ANWDCUW_R	CAAGCATTTTGAAAAGCAGCAGAAA	ANWDCUW_V	ATTACAATCGGATAAATC	ANWDCUW_M	ATATTACAATCAGATAAATC
rs2870876	C___2689781_20	C___2689781_20_F		C___2689781_20_R		C___2689781_20_V		C___2689781_20_M
rs2886671	C___8355549_20	C___8355549_20_F		C___8355549_20_R		C___8355549_20_V		C___8355549_20_M
rs289997	C___2294976_10	C___2294976_10_F		C___2294976_10_R		C___2294976_10_V		C___2294976_10_M
rs2916074	C___8160000_10	C___8160000_10_F		C___8160000_10_R		C___8160000_10_V		C___8160000_10_M
rs2992756	C___1817825_10	C___1817825_10_F		C___1817825_10_R		C___1817825_10_V		C___1817825_10_M
rs310295	ANKCH6Z	ANKCH6Z_F	TGGTGGGAAGGTCATAGTTGATGA	ANKCH6Z_R	GCTGAAGAGTCGTCTTTCTTGACAT	ANKCH6Z_V	AGGCACTGAGGTGCAG	ANKCH6Z_M	AGAGGCACTGATGTGCAG
rs3215401	ANXG6ED	ANXG6ED_F	CTCCGGGTTGCTCAAGTTTG	ANXG6ED_R	CCTCGGGAGACCCAGAAGT	ANXG6ED_V	TTCTCGCCCCTTAGATC	ANXG6ED_M	TCGCCCCCTTAGATC
rs332529	C___2839789_20	C___2839789_20_F		C___2839789_20_R		C___2839789_20_V		C___2839789_20_M
rs335160	C__12020250_30	C__12020250_30_F		C__12020250_30_R		C__12020250_30_V		C__12020250_30_M
rs34196306	C__27300576_10	C__27300576_10_F		C__27300576_10_R		C__27300576_10_V		C__27300576_10_M
rs34697209	C__34148055_10	C__34148055_10_F		C__34148055_10_R		C__34148055_10_V		C__34148055_10_M
rs34872983	C__32827530_10	C__32827530_10_F		C__32827530_10_R		C__32827530_10_V		C__32827530_10_M
rs34914085	C___2178749_10	C___2178749_10_F		C___2178749_10_R		C___2178749_10_V		C___2178749_10_M
rs35039974	C___1253609_10	C___1253609_10_F		C___1253609_10_R		C___1253609_10_V		C___1253609_10_M
rs35369219	C__11782004_10	C__11782004_10_F		C__11782004_10_R		C__11782004_10_V		C__11782004_10_M
rs35383942	ANT2NNK	ANT2NNK_F	CCGCGTTCGGTGAGGA	ANT2NNK_R	AGGGCGTGCTGGAGAAG	ANT2NNK_V	AGCGCTTCTGCTTCCA	ANT2NNK_M	CGCTTCCGCTTCCA
rs35440993	C___1939189_10	C___1939189_10_F		C___1939189_10_R		C___1939189_10_V		C___1939189_10_M
rs35542655	C__59212711_10	C__59212711_10_F		C__59212711_10_R		C__59212711_10_V		C__59212711_10_M
rs35874463	C__25601706_10	C__25601706_10_F		C__25601706_10_R		C__25601706_10_V		C__25601706_10_M
rs35961416	ANAAPTY	ANAAPTY_F	TGTGCAAAAAGAATCAGGTCAAAGTG	ANAAPTY_R	AGATTGTAATCATGCTATCTAGGGTTGTG	ANAAPTY_V	ACAGTGTTTGCTATTTC	ANAAPTY_M	CAGTGTTTTGCTATTTC
rs3791977	C__27501851_10	C__27501851_10_F		C__27501851_10_R		C__27501851_10_V		C__27501851_10_M
rs3819405	C__27521265_10	C__27521265_10_F		C__27521265_10_R		C__27521265_10_V		C__27521265_10_M
rs3861871	C___3024961_10	C___3024961_10_F		C___3024961_10_R		C___3024961_10_V		C___3024961_10_M
rs405447	C___2974703_10	C___2974703_10_F		C___2974703_10_R		C___2974703_10_V		C___2974703_10_M
rs4233486	C__27986170_10	C__27986170_10_F		C__27986170_10_R		C__27986170_10_V		C__27986170_10_M
rs4322799	C____429784_20	C____429784_20_F		C____429784_20_R		C____429784_20_V		C____429784_20_M
rs4439053	C__29868181_20	C__29868181_20_F		C__29868181_20_R		C__29868181_20_V		C__29868181_20_M
rs4442975	C___1385325_10	C___1385325_10_F		C___1385325_10_R		C___1385325_10_V		C___1385325_10_M
rs4472923	C__32352146_10	C__32352146_10_F		C__32352146_10_R		C__32352146_10_V		C__32352146_10_M
rs45631563	C__86519716_10	C__86519716_10_F		C__86519716_10_R		C__86519716_10_V		C__86519716_10_M
rs45631580	C__86519690_10	C__86519690_10_F		C__86519690_10_R		C__86519690_10_V		C__86519690_10_M
rs4613718	C____355499_10	C____355499_10_F		C____355499_10_R		C____355499_10_V		C____355499_10_M
rs4676356	C__30345865_10	C__30345865_10_F		C__30345865_10_R		C__30345865_10_V		C__30345865_10_M
rs4774565	C___9427348_10	C___9427348_10_F		C___9427348_10_R		C___9427348_10_V		C___9427348_10_M
rs4784227	C___1480456_10	C___1480456_10_F		C___1480456_10_R		C___1480456_10_V		C___1480456_10_M
rs4818836	AN33GPH	AN33GPH_F	GTTCTCAGCTTGGTCACTTTTGG	AN33GPH_R	CAGAAAGCTCCTACATCTGATCGAT	AN33GPH_V	TCAGGACATGAAATCA	AN33GPH_M	AGGACACGAAATCA
rs4866496	C___1472570_10	C___1472570_10_F		C___1472570_10_R		C___1472570_10_V		C___1472570_10_M
rs4868701	C__28028934_10	C__28028934_10_F		C__28028934_10_R		C__28028934_10_V		C__28028934_10_M
rs4880038	C__27972120_10	C__27972120_10_F		C__27972120_10_R		C__27972120_10_V		C__27972120_10_M
rs4886707	C__27987390_10	C__27987390_10_F		C__27987390_10_R		C__27987390_10_V		C__27987390_10_M
rs4972169	C__44351850_10	C__44351850_10_F		C__44351850_10_R		C__44351850_10_V		C__44351850_10_M
rs4980029	C__26554768_10	C__26554768_10_F		C__26554768_10_R		C__26554768_10_V		C__26554768_10_M
rs4980386	ANH6N9H	ANH6N9H_F	AGAGGGTGGCTGAGACTCA	ANH6N9H_R	GCCTGCTGGGTCCAGAG	ANH6N9H_V	CCACCCTGAACAGC	ANH6N9H_M	CCCACCCTTAACAGC
rs527616	C____608732_10	C____608732_10_F		C____608732_10_R		C____608732_10_V		C____608732_10_M
rs550057	ANCFJDW	ANCFJDW_F	CAAAACTGAACAAAGGAGACAACTCAA	ANCFJDW_R	AGTGGCTTTTCTTGTGCTTTTTAGC	ANCFJDW_V	AAATGCCTGTTGAAATG	ANCFJDW_M	TGAAATGCCTATTGAAATG
rs552647	ANCFJRG	ANCFJRG_F	ACCAAACCAACAAGCCAGTCA	ANCFJRG_R	AGAACTGCAGCATCTTGTTCCTT	ANCFJRG_V	CAAAAGCACACAAGGAA	ANCFJRG_M	AAAAGCACCCAAGGAA
rs55872725	C__89307719_10	C__89307719_10_F		C__89307719_10_R		C__89307719_10_V		C__89307719_10_M
rs55910451	C__90615721_10	C__90615721_10_F		C__90615721_10_R		C__90615721_10_V		C__90615721_10_M
rs56069439	C__89478362_10	C__89478362_10_F		C__89478362_10_R		C__89478362_10_V		C__89478362_10_M
rs56387622	C__90007542_10	C__90007542_10_F		C__90007542_10_R		C__90007542_10_V		C__90007542_10_M
rs56404467	C__90131577_10	C__90131577_10_F		C__90131577_10_R		C__90131577_10_V		C__90131577_10_M
rs56681946	C__89427997_10	C__89427997_10_F		C__89427997_10_R		C__89427997_10_V		C__89427997_10_M
rs572022984	C_369504044_10	C_369504044_10_F		C_369504044_10_R		C_369504044_10_V		C_369504044_10_M
rs5750715	C__29818495_10	C__29818495_10_F		C__29818495_10_R		C__29818495_10_V		C__29818495_10_M
rs58058861	C__88535137_10	C__88535137_10_F		C__88535137_10_R		C__88535137_10_V		C__88535137_10_M
rs5997389	C_189082825_10	C_189082825_10_F		C_189082825_10_R		C_189082825_10_V		C_189082825_10_M
rs60037937	C__89014212_10	C__89014212_10_F		C__89014212_10_R		C__89014212_10_V		C__89014212_10_M
rs6030585	C__29371505_10	C__29371505_10_F		C__29371505_10_R		C__29371505_10_V		C__29371505_10_M
rs60954078	ANFV2F9	ANFV2F9_F	GTGTACTTTGATACATCTGGACAATTACTGA	ANFV2F9_R	ATAGATAGATAGATAGATAGATAGATAGATAGATAGATAGACAATATAG	ANFV2F9_V	TTCTTGTCGATCTGTCTATAT	ANFV2F9_M	TTCTTGTCGATCTATCTATAT
rs610437	C_189114815_10	C_189114815_10_F		C_189114815_10_R		C_189114815_10_V		C_189114815_10_M
rs612683	C___1029978_10	C___1029978_10_F		C___1029978_10_R		C___1029978_10_V		C___1029978_10_M
rs616488	C___8862199_10	C___8862199_10_F		C___8862199_10_R		C___8862199_10_V		C___8862199_10_M
rs62070643	C__89373742_10	C__89373742_10_F		C__89373742_10_R		C__89373742_10_V		C__89373742_10_M
rs62255657	C__89989877_10	C__89989877_10_F		C__89989877_10_R		C__89989877_10_V		C__89989877_10_M
rs62329727	ANYMYYA	ANYMYYA_F	AGCAAGGACTGCCAGCAT	ANYMYYA_R	GGACTTCCAGTGGCAAGGA	ANYMYYA_V	AAGGTAAGCAGATCTC	ANYMYYA_M	AGGTAAGCGGATCTC
rs62331150	C__26458781_10	C__26458781_10_F		C__26458781_10_R		C__26458781_10_V		C__26458781_10_M
rs62334414	C__90054244_10	C__90054244_10_F		C__90054244_10_R		C__90054244_10_V		C__90054244_10_M
rs62485509	AN9H4RD	AN9H4RD_F	ACTGGACCAGCTGAGAGTCA	AN9H4RD_R	CCCACATGACTGGCTGCAT	AN9H4RD_V	TCACCACGTGGGAACA	AN9H4RD_M	TTCACCACTTGGGAACA
rs625145	C___1073265_20	C___1073265_20_F		C___1073265_20_R		C___1073265_20_V		C___1073265_20_M
rs62526620	C__88927420_10	C__88927420_10_F		C__88927420_10_R		C__88927420_10_V		C__88927420_10_M
rs62641919	C_387244378_10	C_387244378_10_F		C_387244378_10_R		C_387244378_10_V		C_387244378_10_M
rs630965	C___2762404_10	C___2762404_10_F		C___2762404_10_R		C___2762404_10_V		C___2762404_10_M
rs637868	C____970235_10	C____970235_10_F		C____970235_10_R		C____970235_10_V		C____970235_10_M
rs639355	C___8773120_20	C___8773120_20_F		C___8773120_20_R		C___8773120_20_V		C___8773120_20_M
rs6472904	C___1585765_20	C___1585765_20_F		C___1585765_20_R		C___1585765_20_V		C___1585765_20_M
rs6479868	C__29003820_10	C__29003820_10_F		C__29003820_10_R		C__29003820_10_V		C__29003820_10_M
rs6499648	C___3195160_10	C___3195160_10_F		C___3195160_10_R		C___3195160_10_V		C___3195160_10_M
rs6597981	C__28970365_10	C__28970365_10_F		C__28970365_10_R		C__28970365_10_V		C__28970365_10_M
rs661204	C____591900_10	C____591900_10_F		C____591900_10_R		C____591900_10_V		C____591900_10_M
rs665889	C____946192_30	C____946192_30_F		C____946192_30_R		C____946192_30_V		C____946192_30_M
rs66823261	AN49CAE	AN49CAE_F	CCTGAGTCCAGGAGTTCAAGAC	AN49CAE_R	CACCATTCACAGCTGGTTTTTGTAT	AN49CAE_V	CCAGGATGACATAGCAAA	AN49CAE_M	CAGGATGACACAGCAAA
rs6686987	C___1353691_10	C___1353691_10_F		C___1353691_10_R		C___1353691_10_V		C___1353691_10_M
rs674126	C___3286529_10	C___3286529_10_F		C___3286529_10_R		C___3286529_10_V		C___3286529_10_M
rs6743383	C__29412262_10	C__29412262_10_F		C__29412262_10_R		C__29412262_10_V		C__29412262_10_M
rs6746250	C__11263605_10	C__11263605_10_F		C__11263605_10_R		C__11263605_10_V		C__11263605_10_M
rs6756513	C__31840735_20	C__31840735_20_F		C__31840735_20_R		C__31840735_20_V		C__31840735_20_M
rs6762558	C__29257825_10	C__29257825_10_F		C__29257825_10_R		C__29257825_10_V		C__29257825_10_M
rs68056147	C__97370659_10	C__97370659_10_F		C__97370659_10_R		C__97370659_10_V		C__97370659_10_M
rs6860806	C___3170429_10	C___3170429_10_F		C___3170429_10_R		C___3170429_10_V		C___3170429_10_M
rs6864691	C___3148548_10	C___3148548_10_F		C___3148548_10_R		C___3148548_10_V		C___3148548_10_M
rs6904031	ANYMYYP	ANYMYYP_F	CACCATGCCAGGCTAATTTTTGTATT	ANYMYYP_R	AGGCAGGCAGATTCCTTGAG	ANYMYYP_V	CTAGTCTGGAACTCCTG	ANYMYYP_M	CTAGTCTGGTACTCCTG
rs6913578	C____229873_10	C____229873_10_F		C____229873_10_R		C____229873_10_V		C____229873_10_M
rs6924434	C__11570413_10	C__11570413_10_F		C__11570413_10_R		C__11570413_10_V		C__11570413_10_M
rs6940159	C___1466808_10	C___1466808_10_F		C___1466808_10_R		C___1466808_10_V		C___1466808_10_M
rs6961094	C__29307320_10	C__29307320_10_F		C__29307320_10_R		C__29307320_10_V		C__29307320_10_M
rs7072776	C____180373_10	C____180373_10_F		C____180373_10_R		C____180373_10_V		C____180373_10_M
rs707475	ANNK6XU	ANNK6XU_F	CTAAGGCAGGAGAATTGCTTGAAC	ANNK6XU_R	TTCTTTTCCTACAGAGTCTTCCTTTGTG	ANNK6XU_V	CAATGGCATGATCTC	ANNK6XU_M	AATGGCACGATCTC
rs7121616	C_189219690_10	C_189219690_10_F		C_189219690_10_R		C_189219690_10_V		C_189219690_10_M
rs7132703	C__31196022_10	C__31196022_10_F		C__31196022_10_R		C__31196022_10_V		C__31196022_10_M
rs7149551	C_189233915_10	C_189233915_10_F		C_189233915_10_R		C_189233915_10_V		C_189233915_10_M
rs7184573	C__29387701_20	C__29387701_20_F		C__29387701_20_R		C__29387701_20_V		C__29387701_20_M
rs719338	C___1039866_10	C___1039866_10_F		C___1039866_10_R		C___1039866_10_V		C___1039866_10_M
rs72658084	C__97479170_10	C__97479170_10_F		C__97479170_10_R		C__97479170_10_V		C__97479170_10_M
rs72748037	C__97058724_10	C__97058724_10_F		C__97058724_10_R		C__97058724_10_V		C__97058724_10_M
rs72755295	C__96745948_10	C__96745948_10_F		C__96745948_10_R		C__96745948_10_V		C__96745948_10_M
rs72931898	C__98038153_10	C__98038153_10_F		C__98038153_10_R		C__98038153_10_V		C__98038153_10_M
rs7297051	C__29175310_10	C__29175310_10_F		C__29175310_10_R		C__29175310_10_V		C__29175310_10_M
rs73117066	C__98777356_10	C__98777356_10_F		C__98777356_10_R		C__98777356_10_V		C__98777356_10_M
rs73487749	C__99539424_10	C__99539424_10_F		C__99539424_10_R		C__99539424_10_V		C__99539424_10_M
rs7394715	C__45143781_10	C__45143781_10_F		C__45143781_10_R		C__45143781_10_V		C__45143781_10_M
rs74549368	C_102024528_10	C_102024528_10_F		C_102024528_10_R		C_102024528_10_V		C_102024528_10_M
rs745570	C___9516057_20	C___9516057_20_F		C___9516057_20_R		C___9516057_20_V		C___9516057_20_M
rs74765302	ANGZVZ6	ANGZVZ6_F	GAGAAACCTTATCAAGTAGGCTCAAATGA	ANGZVZ6_R	GCCTGGTTGAGCTCCACTA	ANGZVZ6_V	AGGAGATTTCTTATAAGGGTATAA	ANGZVZ6_M	AGGAGATTTCTTATAAGAGTATAA
rs7500067	C__30546713_10	C__30546713_10_F		C__30546713_10_R		C__30546713_10_V		C__30546713_10_M
rs7514172	C____145587_10	C____145587_10_F		C____145587_10_R		C____145587_10_V		C____145587_10_M
rs76250845	C_100496358_10	C_100496358_10_F		C_100496358_10_R		C_100496358_10_V		C_100496358_10_M
rs7657917	C__44163245_20	C__44163245_20_F		C__44163245_20_R		C__44163245_20_V		C__44163245_20_M
rs770436441	ANZTUH7	ANZTUH7_F	CCCCACCCACAAGGCTTTT	ANZTUH7_R	CAGGGAGCACCTACTCTTTGTAG	ANZTUH7_V	TCTCACATCACTGCATCT	ANZTUH7_M	TTTTTCTCACATCTGCATCT
rs77047825	ANU7HMJ	ANU7HMJ_F	CTCTCTGGACTGGAGTTTTCTCTAC	ANU7HMJ_R	AGAAGGGACGGGAGAAAGCT	ANU7HMJ_V	CCCCTCCTTCCCCC	ANU7HMJ_M	CCCTCGTTCCCCC
rs7740188	C___1823591_20	C___1823591_20_F		C___1823591_20_R		C___1823591_20_V		C___1823591_20_M
rs7800548	C__29901325_10	C__29901325_10_F		C__29901325_10_R		C__29901325_10_V		C__29901325_10_M
rs7830152	C____160779_20	C____160779_20_F		C____160779_20_R		C____160779_20_V		C____160779_20_M
rs7842619	C___3206077_10	C___3206077_10_F		C___3206077_10_R		C___3206077_10_V		C___3206077_10_M
rs78440108	C_104300524_10	C_104300524_10_F		C_104300524_10_R		C_104300524_10_V		C_104300524_10_M
rs7848334	C__29343038_20	C__29343038_20_F		C__29343038_20_R		C__29343038_20_V		C__29343038_20_M
rs78540526	C_105399571_10	C_105399571_10_F		C_105399571_10_R		C_105399571_10_V		C_105399571_10_M
rs788458	C___3113875_10	C___3113875_10_F		C___3113875_10_R		C___3113875_10_V		C___3113875_10_M
rs7913694	C___2917378_20	C___2917378_20_F		C___2917378_20_R		C___2917378_20_V		C___2917378_20_M
rs7971	C__11328463_10	C__11328463_10_F		C__11328463_10_R		C__11328463_10_V		C__11328463_10_M
rs797736	ANKCHUF	ANKCHUF_F	AGACCAGTCTGGCCAACATG	ANKCHUF_R	CAGGCATGAACCACCGAATTTT	ANKCHUF_V	AAAACCTCATCTCTACTAAAA	ANKCHUF_M	CCTCATCTCTGCTAAAA
rs8042593	ANRWU34	ANRWU34_F	GGGCCGAGATCAGCAACT	ANRWU34_R	AGACCTCTTTCTAGTAGTTTTCAGTTTTGTTTT	ANRWU34_V	CCAGCCTGGGCAATA	ANRWU34_M	CCAGCCTGAGCAATA
rs8092192	C__26565205_10	C__26565205_10_F		C__26565205_10_R		C__26565205_10_V		C__26565205_10_M
rs851984	C___2496819_10	C___2496819_10_F		C___2496819_10_R		C___2496819_10_V		C___2496819_10_M
rs889310	C___2841073_10	C___2841073_10_F		C___2841073_10_R		C___2841073_10_V		C___2841073_10_M
rs910416	C___2823749_20	C___2823749_20_F		C___2823749_20_R		C___2823749_20_V		C___2823749_20_M
rs9283872	C___2702699_10	C___2702699_10_F		C___2702699_10_R		C___2702699_10_V		C___2702699_10_M
rs9315973	C__11759429_10	C__11759429_10_F		C__11759429_10_R		C__11759429_10_V		C__11759429_10_M
rs9364472	C_____72319_10	C_____72319_10_F		C_____72319_10_R		C_____72319_10_V		C_____72319_10_M
rs941764	C___1350383_10	C___1350383_10_F		C___1350383_10_R		C___1350383_10_V		C___1350383_10_M
rs9614985	C___2461097_10	C___2461097_10_F		C___2461097_10_R		C___2461097_10_V		C___2461097_10_M
rs9693444	C__29967567_10	C__29967567_10_F		C__29967567_10_R		C__29967567_10_V		C__29967567_10_M
rs9825432	C___2084377_10	C___2084377_10_F		C___2084377_10_R		C___2084377_10_V		C___2084377_10_M
rs9882792	C__30113641_10	C__30113641_10_F		C__30113641_10_R		C__30113641_10_V		C__30113641_10_M
rs9931038	C___1430745_20	C___1430745_20_F		C___1430745_20_R		C___1430745_20_V		C___1430745_20_M
rs9952980	C___1616349_20	C___1616349_20_F		C___1616349_20_R		C___1616349_20_V		C___1616349_20_M
rs9954058	C__30509386_10	C__30509386_10_F		C__30509386_10_R		C__30509386_10_V		C__30509386_10_M
rs9990881	C__29947360_10	C__29947360_10_F		C__29947360_10_R		C__29947360_10_V		C__29947360_10_M
